# Supplementary material for: Effects of Enrofloxacin on the Epiphytic Algal Communities Growing on the Leaf Surface of Vallisneria natans
Source: Antibiotics (Basel). 2022 Jul 29;11(8):1020. doi: 10.3390/antibiotics11081020 (PMC9404838; doi:10.3390/antibiotics11081020)
Supplement: Supplementary file 1 [file antibiotics-11-01020-s001.zip]

Archive with 2 entries (2 files):
- Figure  S1(continued).pdf
- Figure  S1.pdf
